# Supplementary material for: Artificial Intelligence Compared to Radiologists for the Initial Diagnosis of Prostate Cancer on Magnetic Resonance Imaging: A Systematic Review and Recommendations for Future Studies
Source: Cancers (Basel). 2021 Jul 1;13(13):3318. doi: 10.3390/cancers13133318 (PMC8268820; doi:10.3390/cancers13133318)
Supplement: Supplementary file 1 [file cancers-13-03318-s001.zip]

Archive with 1 entries (1 files):
- cancers-1258492-supplementary.pdf
